# Supplementary material for: A Systematic Review of Hospital-to-School Reintegration Interventions for Children and Youth with Acquired Brain Injury
Source: PLoS One. 2015 Apr 29;10(4):e0124679. doi: 10.1371/journal.pone.0124679 (PMC4414587; doi:10.1371/journal.pone.0124679)
Supplement: S1 Table — (XLSX) [file pone.0124679.s001.xlsx]

## Sheet: Sheet1
Table S1. PEDro Scores: ABI hospital-to-school intervention review
	Criteria and Scores
Study	1	2	3	4	5	6	7	8	9	10	11	Total
Braga, 2005	1	1	1	1	0	0	1	0	1	1	1	8
Chan, 2011	1	1	0	0	0	0	0	1	1	1	1	6
Glang, 2007	1	1	0	0	0	0	0	0	0	1	1	4
van't Hooft, 2005	1	1	0	1	1	1*	0	1	0	1	1	8
van't Hooft, 2007	1	1	0	0	0	1*	0	1	0	1	1	6
Wade, 2006a	1	1	0	1	0	0	0	1	0	1	1	6
Wade, 2006b	1	1	0	1	0	0	0	0**	0	1	1	5
Criteria: (1) specification of eligibility criteria; (2) random allocation of participants; (3) concealed allocation of participants; (4) prognostic indicators similar at baseline; (5) subject blinding; (6) therapist blinding; (7) assessor blinding; (8) greater than 85% follow-up of at least 1 key outcome; (9) intention-to-treat analysis; (10) between-group statistical comparison for at least 1 k…
Scores: 0 = absent/unclear; 1 = present
*Administered by parents/teacher who were unaware of different conditions
**Outcome data reported for 84.7% of participants
