# Supplementary material for: A Systematic Review of Hospital-to-School Reintegration Interventions for Children and Youth with Acquired Brain Injury
Source: PLoS One. 2015 Apr 29;10(4):e0124679. doi: 10.1371/journal.pone.0124679 (PMC4414587; doi:10.1371/journal.pone.0124679)
Supplement: S2 Table — (XLSX) [file pone.0124679.s002.xlsx]

## Sheet: Sheet1
Table S2. STROBE Scores: ABI hospital-to-school intervention review
STROBE Criteria		Total Potential Score	Article
			Agnihotri 2014*	Beardmore 1999*	Feeney 2003*	Glang 1997*	Kesler 2011	Mottram 2004*	Suzman 1997*	Wade 2008	Wade 2010	Wade 2011
Title and Abstract
1a	Indicates study design in title or abstract	/0.5	0.5	0.5	0.5	0	0.5	0.5	0.5	0	0.5	0.5
1b	Provides informative and balanced summary in abstract	/0.5	0.5	0.5	0.5	0.5	0.5	0.5	0.5	0.5	0.5	0.5
Introduction
2	Explains scientific background and rationale	/1	1	1	1	1	1	1	1	1	1	1
3	States specific objectives	/1	1	1	1	1	1	1	1	1	1	1
4	Presents key elements of study design	/1	1	1	1	1	1	1	1	1	1	1
5	Describes settings for recruitment, exposure, follow-up, and data collection	/1	1	1	1	1	1	1	1	1	1	1
6a	Eligibility criteria, methods of selection, rationale for controls	/0.5	0.5	0.5	0	0.5	0.5	0.5	0.5	0.5	0.5	0.5
6b	Gives matching criteria and number of controls per case	/0.5	0	0.5	n/a	n/a	n/a	0.5	n/a	0.5	0.5	0.5
7	Defines all variables	/1	1	1	1	1	1	1	1	1	1	1
8	Defines data sources and measurement for all variables	/1	1	1	1	1	1	1	1	1	1	1
9	Sources of bias and how they were addressed	/1	0	0	1	1	0	1	0	1	1	1
10	How study size was decided	/1	0	0	0	0	0	1	0	0	0	0
11	How quantitative variables were handled in analysis	/1	1	1	1	1	1	1	1	1	1	1
12a	Describes statistical methods	/0.2	0.2	0.2	0.2	0.2	0.2	0.2	0.2	0.2	0.2	0.2
12b	Describes methods used to examine subgroups and interactions	/0.2	n/a	0.2	n/a	n/a	n/a	0.2	n/a	0.2	0.2	0.2
12c	Explains how missing data were addressed	/0.2	0	0	0	0	0.2	0	0	0	0	0
12d	Describes sampling strategy and loss to follow-up	/0.2	0.2	0.2	n/a	0.2	0.2	0.2	0.2	0.2	0.2	0.2
12e	Describes sensitivity analysis	/0.2	n/a	n/a	n/a	n/a	n/a	n/a	n/a	n/a	n/a	n/a
Results
13a	Reports number of individuals at each stage of study	/0.33	0.33	0.33	0.33	0.33	0.33	0.33	0.33	0.33	0.33	0.33
13b	Provides reasons for non-participation at each stage	/0.33	n/a	n/a	n/a	n/a	0.33	n/a	n/a	0.33	0.33	0.33
13c	Uses flow diagram	/0.33	0	0	0	0	0.33	0	0	0	0	0
14a	Provides characteristics of study participants	/0.33	0.33	0.33	0.33	0.33	0.33	0.33	0.33	0.33	0.33	0.33
14b	Indicates number of participants with missing data at each stage	/0.33	n/a	n/a	n/a	n/a	0.33	n/a	n/a	n/a	n/a	n/a
14c	Summarizes follow-up time	/0.33	0.33	n/a	0.33	0.33	0.33	0.33	n/a	0	0.33	0.33
15	Reports outcome data	/1	1	1	1	1	1	1	1	1	1	1
16a	Gives adjusted estimates of main results and information on confounders	/0.33	0.33	0.33	0.33	0.33	0.33	0.33	0.33	0.33	0.33	0.33
16b	Reports category boundaries on continuous variables	/0.33	0.33	0	0	n/a	0	0.33	0	0.33	0.33	0.33
16c	Translates estimates of relative risk into absolute risk	/0.33	n/a	n/a	n/a	n/a	n/a	n/a	n/a	n/a	n/a	n/a
17	Reports other analyses done	/1	1	1	1	1	1	1	1	1	1	1
Discussion
18	Summarizes key results	/1	1	1	1	1	1	1	1	1	1	1
19	Discusses limitations of study	/1	1	1	1	1	1	1	1	1	1	1
20	Gives cautious overall interpretation	/1	1	1	1	1	1	1	1	1	1	1
21	Discusses generalizability	/1	1	1	1	1	1	1	1	1	1	0
Other
22	Sources of funding and role of funders	/1	1	0	0	1	1	0	1	1	1	1
TOTAL SCORE		/22	17.55	16.59	16.52	17.72	18.41	19.25	16.89	18.75	19.58	18.58
Scores: 1 = present; 2 = absent; n/a = not applicable
*Level IV data

## Sheet: Sheet2
		Article
Criteria	Description	Agnihotri 2014	Beardmore 1999	Chan 2011	Feeney 2003	Glang 1997	Kesler 2011	Mottram 2004	Suzman 1997	Wade 2008	Wade 2010	Wade 2011		Article	Criteriaa																																		Total
Title and Abstract															Title/ Abstract		Intro		Methods														Results											Discussion				Other
1a	Indicates study design in title or abstract														1a	1b	2	3	4	5	6a	6b	7	8	9	10	11	12a	12b	12c	12d	12e	13a	13b	13c	14a	14b	14c	15	16a	16b	16c	17	18	19	20	21	22
1b	Provides informative and balanced summary in abstract													Agnihotri, 2014
Introduction														Beardmore, 1999
2	Explains scientific background and rationale													Chan, 2011
3	States specific objectives													Feeney, 2003
4	Presents key elements of study design													Glang, 1997
5	Describes setting													Kesler, 2011
6a	Eligibility criteira, methods of selection, rationale for controls													Mottram, 2004
6b	Gives matching criteria and number of controls per case													Suzman, 1997
7	Defines all variables													Wade, 2008
8	Defines data sources and measurement for all variables													Wade, 2010
9	Sources of bias and how they were addressed													Wade, 2011
10	How study size was decided
11	How quantitative variables were handled in analysis													a Criteria as follows: 1a) indicates study design in title or abstract; 1b) provides informative and balanced summary in abstract; 2) explains scientific background and rationale; 3) states specific objectives; 4) presents key elements of study design; 5) describes setting; 6a) eligibility criteira, methods of selection, rationale for controls; 6b)gives matching criteria and number of controls pe…
12a	Describe statistical methods
12b	Describe methods used to examine subgroups and interactions
12c	Explain how missing data were addressed
12d	Describe sampling strategy and loss to follow-up
12e	Describe sensitivity analysis
Results
13a	Report number of individuals at each stage of study
13b	Provide reasons for non-participation at each stage
13c	Use of flow diagram
14a	Provide characteristics of study participants
14b	Indicate number of participants with missing data at each stage
14c	Summarize follow-up time
15	Report outcome data
16a	Give adjusted estimates of main results and information on confounders
16b	Report category boundaries on continuous variables
16c	Translate estimates of relative risk into absolute risk
17	Report other analyses done
Discussion
18	Summarize key results
19	Discuss limitations of study
20	Give cautious overall interpretation
21	discuss generalizability
Other
22	Provide sources of funding and role of funders
