# Supplementary material for: A Systematic Review of Hospital-to-School Reintegration Interventions for Children and Youth with Acquired Brain Injury
Source: PLoS One. 2015 Apr 29;10(4):e0124679. doi: 10.1371/journal.pone.0124679 (PMC4414587; doi:10.1371/journal.pone.0124679)
Supplement: S4 Table — (XLSX) [file pone.0124679.s004.xlsx]

## Sheet: Sheet1
Table S3. Intervention types and limitations
Study	Intervention	Target area	Limitations	Benefits	Future Directions
Agnihotri, 2014	Arts-based social skills intervention	Social skills	Small sample size, no control group; high commitment of physical and cognitive effort	Positive therapeutic effect for participants; expanded social skills	Larger sample; more attention to practical aspects, such as fatigue and transportation to and from the program
Beardmore, 1999	Intervention to increase children's knowledge about TBI	Knowledge and awareness of TB; self-esteem; behavior; parenting stress	Relatively small sample size, non-homogenous age range; brevity of the intervention	Found children's knowledge of TBI was likely more affected by their memory capacity than their education on TBI	Longer, more focused intervention; better understanding of the specific areas of misunderstanding re: TBI and how to appropriately communicate that information
Braga, 2005	Indirect, family-supported treatment (IFP) vs. Direct, clinician-delivered treatment (DCD)	Cognitive function; physical abilities; functional abilities	Impossible to standardize the intensity or systematic delivery of the interventions in the home setting; WISC-III not sensitive to TBI-specific cognitive issues; groups not differentiated by location or nature of TBI	Showed family- and home-based interventions can be effective in cognitive, physical, and functional rehabilitation; found parent education level does not determine intervention effectiveness; relatively large, well matched sample; long duration of study	Larger sample; more sensitive cognitive measures, include measures of family adjustment and functioning; closer monitoring of family intervention performance
Chan, 2011	Problem-solving skills training using metacognitive principles	Problem solving; metacognitive skills	Relatively small sample and convenience sampling may not be representative or generalizable; no long-term follow-up; outcome assessments were not blinded; no satisfaction measures	Improved performance measures, perceived performance by children and parents, and abstract reasoning	Larger sample size from varied centers; longer-term follow-up; assess satisfaction, as well as performance
Feeney, 2003	Support-oriented behavioral and cognitive intervention for improving behavioral self-regulation	Aggression and disruption	Small sample size; limited use of standardized measures; no quantitative measures reported for 1- and 8-year follow-up; use of multiple components makes it difficult to determine which components were effective	Implemented in learning/natural setting; involved already existing personnel and relatively inexpensive procedures; engaged participants in their care and goal setting; improved behaviors; demonstrated change over reversion to baseline condition	Larger sample size; stronger evidence or measures to support change; quantitative measures at follow-up time points
Glang, 1997	"Building Friendships" process for facilitating social integration	Social integration	Small sample size; sociodemographic features not provided; effects may be attributable to sources other than Building Friendships process; social contacts not maintained into next school grade; school personnel had limited interest/availability to help children with socialization issues in the school setting	Increased social contacts with students who did not have disabilities	Larger sample size; control group; further explore the role of social network interventions to raise student awareness of what is available to them; explore additional training and support needed from teachers/ support personnel to implement such programs
Glang, 2007	Brain Injury Partners: advocacy skills for parents computer program	Parent advocacy; communication	Small sample size; homogenous sample and limited sample to those with computer access; parents had experience advocating for their children; did not measure skill application in real-life context; control program did not provide advocacy information and can therefore not help to determine if the unique advocacy information provided in Brain Injury Partners was useful	Increased advocacy communication skills in parents; involved control group	Larger control group; expanded materials; explore outcomes of applying advocacy skills in everyday situations
Kesler, 2011	Computerized Cognitive Rehabilitation Curriculum	Executive functioning	Moderate sample size; no control group; not all definitions of executive function deficit were included	Improved performance in processing speed, cognitive flexibility, and visual and verbal declarative memory; increased prefrontal activation	Randomized control trial involving more heterogeneous sample; include broader definition of executive functioning deficits
Mottram, 2004	Multi-component behavioral intervention	Disruptive behavior	Small sample size, with unequal number of children in the comparison groups; gender differences not addressed between control and intervention groups; not conducive to blinding; interactions with children could have affected outcomes	Easy to administer; reduced problematic classroom behaviors	Larger sample size; studies with varied elements of the intervention package to determine which is/are effective
Suzman, 1997	In-school multicomponent cognitive-behavioral treatment for self-regulation	Self-regulation; self-instruction; metacognition and attribution	Small sample size; no control group; multiple components does not allow for isolation of treatment components that are effective	Self-contained, can be implemented in the classroom, and engaging for students; demonstrated generalized improvements in standardized problem solving	Larger sample size; control group; conduct discrete evaluation of each component
van't Hooft, 2005	Amsterdam Memory and Attention Training for Children (AMAT-c) Swedish version and Swedish Memory and Attention ReTraining (SMART)	Cognitive training; memory	Relatively small sample for RCT; heterogeneity of sample; intervention group initially demonstrated more impaired functioning than control	Improved cognitive performance following AMAT-C in selective attention, sustained attention, and memory performance; protocol promotes collaboration between coach and child	Larger RCT; longer-term follow-up; evaluate influence of AMAT-C on behavior and academic achievement
Van't Hooft, 2007			Relatively small sample; control group had malignant tumors which do not necessarily produce same sequelae as intervention group	Improved ability following AMAT-C to develop strategies and deal correctly with tasks; improvement in non-trained skills for intervention group (verbal comprehension); treatment group maintained significant improvement 6 months following completion of intervention; parent/teacher involvement promoted improved understand of the rehabilitative process; weekly meetings with professional enabled corr…	Larger and more homogenous sample; explore daily parent- or teacher-child interactions to understand additional rehabilitation needs of the child
Wade, 2006a (FPS)	Family-Centered Problem-Solving Intervention (FPS)	Behavioural problems; social competence; knowledge of traumatic brain injury; parent-child conflict	Relatively small and heterogeneous sample; group differences existed despite randomization; provided control (usual care) group but not comparison (alternative treatment) group; goals and number of sessions were individualized; therapists' levels of experience may have influenced the treatment provided	Participants found program to be useful; increased knowledge and skill level among family members and improved relationship among family members; significant reductions in behavior problems, internalizing, depression/anxiety, and withdrawal	Larger and more homogenous sample; use of comparison group with alternative treatment; more detailed measures of parental adaptation; more standardized goals, sessions, and experience levels among clinicians
Wade, 2006b (FPS)			Relatively small sample size for RCT; skewed toward moderate rather than severe TBI; lack of extended follow-up; reliance on parent-report measures; some children felt angry or worried when viewing the web pages	Provides good indicators that FPS will help increase self-monitoring and is an acceptable forum for family therapy; examines age- and SES-based factors (better results for older, lower SES participants); web-based platform was easy to use and accessible	Larger sample; more sensitive measures; examine factors affecting family adherence
Wade, 2008 (TOPS)	Teen Online Problem Solving Intervention (TOPS)	Behavioural problems; executive funcitoning; parental depression; family functioning; parent-teen conflict	Small sample size; no control group; cannot determine which components of the intervention contribute to improvements; many self-reported outcome measures and few objective ones; no reported improvement in externalizing behavior/aggression	Improvements in parent-reported internalizing behaviors and in self-reported adolescent and parent depression; reductions in parent-adolescent conflict; addition of audio to website was well-received; cost-effective delivery of services	Larger sample; control population; explore the importance of face-to-face contact with therapist to investigate the value of teleconferencing compared to telephone delivery; determine actual cost-savings of online delivery model; evaluate components of the intervention separately to determine which are effective
Wade, 2010 (TOPS)			Relatively small and heterogeneous sample; lack of internet service in rural areas; improvements may not be solely attributed to the intervention or each aspect of the intervention; differences in adolescent self-report and parent-report of executive functioning	Improvements in self-reported executive functioning among adolescent with severe TBI and in metacognitive skills	Larger sample size; longer-term follow-up; objective measures of executive function skill;, rating of EF skills by group-blinded evaluators (teachers, clinicians)
Wade, 2011 (TOPS)			Relatively small and heterogeneous sample; lack of internet service in rural areas; improvements may not be solely attributed to the intervention or each aspect of the intervention; differences in adolescent self-report and parent-report of executive functioning	Found teens with lower SES and more severe TBI were more likely to demonstrate behavioral improvements using TOPS (according to parent report); Improvements in internalizing and externalizing behaviors greatest among high-SES teens	Larger sample size; longer-term follow-up
