# Supplementary material for: A Systematic Review of Hospital-to-School Reintegration Interventions for Children and Youth with Acquired Brain Injury
Source: PLoS One. 2015 Apr 29;10(4):e0124679. doi: 10.1371/journal.pone.0124679 (PMC4414587; doi:10.1371/journal.pone.0124679)
Supplement: S5 Table — (XLSX) [file pone.0124679.s005.xlsx]

## Sheet: Sheet1
Table S4. Intervention outcomes
STUDY	INTERVENTION OBJECTIVE	EVALUATION			RESULTS
Agnihotri, 2014	To implement an arts-based intervention using theatre skills training to facilitate social skills and participation for youth living with an ABI	MEASURE	SCALE	ANALYSIS	PRE (4 WEEKS)	PRE (1 WEEK)	POST (IMMEDIATE)	POST (6-8 MONTHS)	EFFECT SIZE (d)	P-VALUE	SIGNIFICANT CHANGES
		Social skills	Emotion Discrimination Task	Mean % accuracy and reaction time					n/s	n/s
			Intervention Group						n/s	n/s
			Control Group						n/s	n/s
			Profile of Pragmatic Impairments in Communication (PPIC) [int. group only]	Mean rating
			Logic Content		1.25	n/s	n/s	1	n/s	n/s
			General Participation		2.5	n/s	n/s	1.5	n/s	n/s
			Quantity		2	n/s	n/s	1.5	n/s	n/s
			Quality		0.5	n/s	n/s	0.75	n/s	n/s
			Internal Relation		1.75	n/s	n/s	0.75	n/s	n/s
			External Relation		1.5	n/s	n/s	1.25	n/s	n/s
			Clarity of Expression		1.75	n/s	n/s	0.75	n/s	n/s
			Social Style		1.75	n/s	n/s	0.75	n/s	n/s
			Subject Matter		1.25	n/s	n/s	0.75	n/s	n/s
			Aesthetics		2.25	n/s	n/s	1.5	n/s	n/s
			Rosenberg Self-Esteem Scale	Total score calculated					n/s	n/s
		Participation	Canadian Occupational Performance Measure (COPM)	Mean score
			Intervention Group Performance		n/s	5.9	6.8	8.5	n/s	n/s
			Intervention Group Satisfaction		n/s	4.6	8.1	8.9	n/s	n/s
			Control Group Performance		n/s	6.3	4.3	4	n/s	n/s
			Control Group Satisfaction		n/s	5	7	4	n/s	n/s
			Goal Attainment Scaling (GAS) [int. group only]	Change in score	n/s	-2	1.25	1	n/s	n/s
			Child and Adolescent Scale of Participation (CASP)	Mean % score	n/s	n/s	n/s	n/s	n/s	n/s
			Social Networks Inventory	Quadratic grid of interpersonal relationships	n/s	n/s	n/s	n/s	n/s	n/s
Beardmore, 1999	(1) To replicate an earlier study using standardized methods and quantitative measures; and (2) To develop materials for an information session focused on increasing children's knowledge about TBI and evaluate its efficacy	MEASURE	SCALE	ANALYSIS	PRE-INTERVENTION MEAN (SD)		POST-INTERVENTION MEAN (SD)		EFFECT SIZE (d)	P-VALUE	SIGNIFICANT CHANGES
					Intervention (n=11)	Control (n=10)	Intervention (n=11)	Control (n=10)
		Memory	Rivermead Behavioral Memory Test (RBMT)	Mean profile score	15.18 (6.34)	31.70 (8.58)	n/s	n/s	n/s	n/s
		Coping strategies	Kidcope: % negative score	Total score	46.67 (13.82)	59.10 (17.35)	n/s	n/s	n/s	n/s
			Kidcope: total strategy score	Total score	5.40 (1.51)	5.50 (1.43)	n/s	n/s	n/s	n/s
		Knowledge of TBI	Knowledge Interview for Children (KIC): Knowledge of TBI score	Change in items endorsed	11.82 (4.67)	16.20 (3.99)	14.27 (4.05)	17.30 (3.86	n/s	<0.05	Improved knowledge of TBI
		Awareness	KIC: Spontaneous	Change in items endorsed	0.82 (0.87)	1.70 (0.95)	n/s	n/s	n/s	n/s
			KIC: Discrepancy		2.09 (1.30)	1.90 (1.79)	n/s	n/s	n/s	n/s
			KIC: Checklist		5.82 (2.60)	5.50 (2.72)	5.45 (2.84)	5.50 (2.87)	n/s	n/s
		Self-Esteem	Piers-Harris Children's Self-Concept Scale (CSCS)	Total self-concept score	49.73 (17.97)	53.00 (10.93)	49.82 (18.18)	54.10 (16.11)	n/s	n/s
		Behavior	Child Behavior Checklist (CBCL): Problems Scale	Total score	63.20 (11.00)	61.00 (12.35)	63.50 (12.87)	62.10 (13.91)	n/s	n/s
		Parenting Stress	Parenting Stress Index (PSI)	Total score	247.78 (49.79)	245.90 (53.70)	221.89 (56.98)	241.30 (58.95)	n/s	<0.05
Braga, 2005	To determine the effectiveness of home-based, independent, family-supported treatment (IFS) as compared to clinic-based, direct clinician-delivered treatment (DCD)	MEASURE	SCALE	ANALYSIS	GROUP	PRE-INTERVENTION	POST-INTERVENTION	IMPROVEMENT	EFFECT SIZE (d)	P-VALUE	SIGNIFICANT CHANGES
		Cognitive functioning	Weschsler Intelligence Scale for Children, third edition (WISC-III)	Mean scores	Experimental	81.8 (15.0)	91.4 (15.6)	n/s	n/s	0.004	Improved cognitive outcome
					Control	82.5 (16.6)	85.3 (15.2)	n/s	n/s	0.462
					Between group (post)			n/s	n/s	0.05	Ggreater improvement in cognitive functioning for intervention group
		Physical/motor functioning	SARAH Scale of Motor Development	Mean scores	Experimental	2.5 (1.3)	3.1 (0.8)	n/s	n/s	0.011	Improved physical/motor function for intervention group
					Control	2.4 (1.3)	2.6 (1.1)	n/s	n/s	0.358
					Between group (post)			n/s	n/s	0.018*	Greater improvement in physical/motor functioning for intervention group
		Severity of injury and level of improvement	Correlations between GCS and the dependent measures	Spearman rho correlation	WISC-III	0.31	0.23	-0.04	n/s	0.757
					SARAH Scale	0.5	0.41	-0.44	n/s	0
Chan, 2011	To examine whether the explicit training of problem-solving skills based in metacognition is effective in improving performance relating to problem-solving in the areas of abstract reasoning, metacomponential functioning, home functioning, social functioning, and goal-directed functional behavior in children with ABI	MEASURE	SCALE	ANALYSIS	TIME	EXPERIMENTAL	COMPARISON		EFFECT SIZE (d)	P-VALUE	SIGNIFICANT CHANGES
		Non-verbal abstract reasoning	Test of Nonverbal Intelligence-3 (TONI-3)	ANCOVA	Baseline	25.25 (9.58)	21.00 (6.23)		n/s	0.287
					Post-test	36.94 (3.73)	21.94 (6.02)		n/s	0	Improved abstract verbal reasoning for intervention group
					Change	11.69 (7.51)	0.94 (1.95)		n/s	n/s
		Metacognition	Metacomponential Interview (MI)	ANCOVA
			Nature metacomponent correctness		Baseline	1.06 (0.68)	1.06 (0.68)		n/s	1
					Post-test	3.06 (0/25)	1.06 (0.68)		n/s	0	Improved understanding of nature of problem in intervnetion group
					Change	2.00 (0.82)	0.00 (0.00)		n/s	n/s
			Average level of prompting		Baseline	3.43 (0.96)	3.54 (1.20)		n/s	0.78
					Post-test	2.73 (0.98)	3.33 (1.05)		n/s	0.008
					Change	0.71 (1.00)	1.21 (0.57)		n/s	n/s
			Planning metacomponent Correctness		Baseline	1.56 (0.96)	0.75 (0.68)		n/s	0.021
					Post-test	3.69 (0.48)	0.87 (0.72)		n/s	0	Improved planning for problem solving in intervnetion group
					Change	2.13 (0.81)	0.13 (0.34)		n/s	n/s
			Average level of prompting		Baseline	3.20 (1.29)	4.16 (0.75)		n/s	1.126
					Post-test	2.83 (1.30)	4.14 (0.88)		n/s	0.39
					Change	0.38 (0.71)	0.78 (0.31)		n/s	n/s
			Representing metacomponent correctness		Baseline	1.50 (0.89)	1.25 (0.86)		n/s	0.468
					Post-test	4.12 (0.72)	1.44 (0.96)		n/s	0	Improved ability to represent the problem in intervnetion group
					Change	2.63 (0.89)	0.19 (0.40)		n/s	n/s
			Average level of prompting		Baseline	3.33 (0.84)	3.63 (0.72)		n/s	0.323
					Post-test	2.13 (0.86)	3.41 (0.80)		n/s	0
					Change	1.20 (0.85)	0.28 (0.44)		n/s	n/s
			Monitoring metacomponent correctness		Baseline	1.13 (0.72)	0.69 (0.79)		n/s	0.128
					Post-test	3.38 (0.62)	0.62 (0.81)		n/s	0	Improved monitoring score in intervnetion group
					Change	2.25 (1.00)	-0.06 (0.25)		n/s	n/s
			Average level of prompting		Baseline	3.98 (0.68)	4.22 (1.00)		n/s	0.341
					Post-test	3.06 (0.76)	4.22 (1.00)		n/s	0
					Change	0.92 (0.88)	0.00 (0.00)		n/s	n/s
			Total metacomponent correctness		Baseline	5.25 (1.48)	3.75 (1.53)		n/s	0.01
					Post-test	14.25 (1.24)	4.00 (1.55)		n/s	0	Improved overall score in intervnetion group
					Change	9.00 (1.41)	0.25 (0.45)		n/s	n/s
			Average level of prompting		Baseline	3.49 (0.43)	3.91 (0.52)		n/s	0.015
					Post-test	2.65 (0.72)	3.53 (1.05)		n/s	0.001
					Change	0.83 (0.52)	0.12 (0.15)		n/s	n/s
		Problem-solving functional behavior in social situations	Interpersonal Negotiation Strategies Interview (INSI)	ANCOVA
			Defining the problem		Baseline	10.31 (2.60)	9.69 (1.62)		n/s	0.491
					Post-test	13.50 (2.45)	9.94 (1.98)		n/s	0	Improved ability to define problem in intervnetion group
					Change	3.19 (2.20)	0.25 (1.44)		n/s	n/s
			Generating Alternatives		Baseline	10.31 (3.24)	8.19 (3.19)		n/s	0.029
					Post-test	14.94 (1.77)	8.31 (3.11)		n/s	0	Improved ability to generate alternative solutions in intervnetion group
					Change	4.62 (2.16)	0.12 (1.67)		n/s	n/s
			Implementing Strategies		Baseline	11.75 (3.69)	8.94 (2.08)		n/s	0.043
					Post-test	17.06 (1.77)	8.94 (2.02)		n/s	0	Improved implementation of strategies in intervnetion group
					Change	5.31 (3.50)	0.00 (1.59)		n/s	n/s
			Evaluating Outcomes		Baseline	9.06 (4.73)	7.25 (3.55)		n/s	0.323
					Post-test	15.94 (5.03)	6.56 (3.25)		n/s	0	Improved evaluation of outcomes in intervnetion group
					Change	6.88 (5.37)	-0.69 (1.58)		n/s	n/s
			Total Score		Baseline	41.44 (12.33)	34.06 (9.33)		n/s	0.086
					Post-test	61.44 (7.22)	33.75 (8.61)		n/s	0	Improved total negotiation strategies score in intervnetion group
					Change	20.00 (10.17)	-0.31 (3.72)		n/s	n/s
		Problem-solving functional behavior in home environment	Behavior Rating Inventory of Executive Function (BRIEF)	ANCOVA	Baseline	67.56 (7.47)	68.94 (17.30)		n/s	0.897
					Post-test	51.94 (3.87)	69.69 (16.44)		n/s	0	Improved global executive component items in intervnetion group
					Change	-15.62 (5.34)	0.75 (2.32)		n/s	n/s
		Self-perceived goal-directed functional behavior individuality	Canadian Occupational Performance Measure (COPM)	ANCOVA
			Child's perspective		Baseline	15.25 (3.22)	15.13 (4.30)		n/s	0.616
					Post-test	22.88 (3.26)	15.38 (4.43)		n/s	0	Improved occupational performance from child's perspective in intervnetion group
					Change	7.62 (2.75)	0.25 (0.86)		n/s	n/s
			Parent's Perspective		Baseline	12.75 (5.75)	11.75 (4.37)		n/s	0.616
					Post-test	21.13 (2.71)	11.75 (4.37)		n/s	0	Improved occupational performance from parent's perspective in intervnetion group
					Change	8.38 (6.60)	0.00 (0.00)		n/s	n/s
Feeney, 2003	To evaluate the effectiveness of a support-oriented behavioral and cognitive intervention for: (a) improving the behavioral self-regulation of two children with severe TBI; and (b) facilitating long-term maintenance of treatment gains and life satisfaction in the children and important stake holders in their lives	MEASURE	SCALE	ANALYSIS	A-CONDITION 1	B-CONDITION 1	A-CONDITION 2	B-CONDITION 2	EFFECT SIZE (d)	P-VALUE	SIGNIFICANT CHANGES
		Disruptiveness	Aberrant Behavior Checklist (ABCL)	Frequency of challenging behaviors	Mark: 8-11	0	≥6	0	n/s	n/s
					Katie: 4-7	0	8-16	0	n/s	n/s
				Intensity of challenging behaviors (4-point scale)	Mark: 3	1.25	2.67	1.35	n/s	n/s
					Katie: 2.25	1.25	2.75	1	n/s	n/s
		Assigned work completed	Amount of work completed divided by amount of work assigned	Percentage of work completed (not quality of work)	Mark: 0-90%	66-100%	20-80%	68-92%	n/s	n/s
					Katie: 20-95%	75-90%	17-100%	90-100%	n/s	n/s
Glang, 1997	To evaluate the effects of the Building Friendships process on students' social networks when implemented without the assistance of outside consultants	MEASURE	SCALE	ANALYSIS	MEAN BASELINE	MEAN INTERVENTION			EFFECT SIZE (d)	P-VALUE	SIGNIFICANT CHANGES
						Weeks 5-11	Weeks 12-18
		Social Contact	Incidents of interactions with peers without disabilities without adult intervention for 10+ minutes outside of classroom	Mean score	2.14	9.9			n/s	<0.01	Phase effect of increased social contacts
		Social Validation	Average rating of facilitator satisfaction with student level of social inclusion	Mean score	2.5	~3.7	~3.9		n/s	n/s
			Average rating of parent satisfaction with student level of social inclusion		~2.9	~3.2	~3.8		n/s	n/s
			Average rating of student satisfaction with student level of social inclusion		n/s	~3.6	~3.3		n/s	n/s
Glang, 2007	To establish whether the use of the Brain Injury Partners program by parents of children with TBI increases their knowledge of effective communication skills	MEASURE	SCALE	ANALYSIS	GROUP	PRETEST MEAN (SD)	POST-TEST MEAN (SD)	F, η2	EFFECT SIZE (d)	P	SIGNIFICANT CHANGES
		Knowledge	13-item knowledge scales for each of the 4 communication skills (Prepare, Listen, Advocate, Negotiate)	Sum of total correct answers from each of the 4 scales	Control	13.0 (1.8)	13.0 (2.0)	9.82, 0.28	0.28	0.006	Significant improvement in knowledge of each skill in treatment group
					Treatment	13.3 (2.0)	16.6 (3.0)
		Skill application	Parent rating of the effectiveness of skills depicted in CD-ROM		Control	1.2 (0.6	1.2 (0.9)	9.51, 0.28	0.28	0.005	Significant improvement in effectiveness of identified parenting skills in treatment group
					Treatment	1.5 (0.8)	2.2 (0.9)
		Self-efficacy	5-point Likert scale parental rating of confidence in their ability to use the targeted strategy	MANCOVA	Control	4.3 (0.3)	4.5 (0.2)	0.06, 0	n/s	0.81
					Treatment	4.2 (0.9)	4.6 (0.4)
		Behavioral intention	5-point Likert scale of parent's likelihood of responding the same way as the parent depicted on the CD-ROM		Control	4.5 (0.3)	4.4 (0.3)	0.27, 0.01	n/s	0.605
					Treatment	4.2 (0.8)	4.4 (0.3)
		Parent attitude	5-item scale rating how effective they felt as a parent advocate		Control	1.0 (1.0)	0.6 (0.7)	25.87, 0.52	0.52	<0.001	Significant improvement in feelings of effectiveness as parent advocate in treatment group
					Treatment	1.0 (0.7)	2.2 (0.9)
Kesler, 2011	To determine the feasibility of implementing a computerized, home-based, cognitive-skills training program in a sample of children with cancer	MEASURE	SCALE	ANALYSIS	TIME 1 MEAN (SD) (n = 23)	TIME 2 MEAN (SD) (n = 17)	SLOPE		EFFECT SIZE (d)	P-VALUE	SIGNIFICANT CHANGES
		Intellectual function	Wechsler Intelligence Scale for Children-IV (WISC-IV), Wechsler Adult Intelligence Scale III (WAIS III):	Total score
			Processing speed		44.1 (9.9)	55.6 (9.9)	9.87		1	0.002	Significant improvement in Intellectual function
			Working memory		49.1 (9.7)	51.5 (10.3)	2.82		0.29	0.1
			NEPSY II, Delis Kaplin Executive System (DKEFS): Sort Test	Total score	37.6 (11.3)	48.7 (7.4)	10.56		1.1	0.001	Significant improvement in cognitive flexibility
			Woodcock-Johnson 3rd Edition (WJ-III): Cancellation	Total score	44.9 (12.1)	50.1 (13.2)	3.65		0.3	0.12
			Wide Range Assessment of Learning and Memory 2nd Edition (WRAML2)	Total score
			List memory		43.6 (11.1)	50.9 (13.5)	6.55		0.59	0.03	Significant improvement in Memory
			Picture memory		38.4 (10.2)	48.4 (8.1)	6.24		0.61	0.02	Significant improvement in Memory
			Motor-free Visual Perception Test 3rd Edition (MVPT-3)	Total score	44.8 (22.7)	63.8 (11.3)	7.58		0.33	0.09
		fMRI Region of Interest (ROI) activation and behavioral performance	Inferior middle frontal gyrus	Mean intensity (REX toolbox)	163.45 (23.3)	179.74 (11.6)	10.33		0.44	0.02	Significantly increased inferior middle frontal gyrus activation
			Middle frontal gyrus		169.74 (21.2)	176.95 (21.5)	6.88		0.32	0.04	Significantly increased middle frontal gyrus activation
			Superior frontal gyrus		170.18 (24.9)	187.57 (8.8)	13.83		0.56	0.01	Significantly increased superior middle frontal gyrus activation
			Percentage accuracy		0.61 (0.11)	0.66 (0.04)	0.007		0.06	0.83
			Reaction time (msec)		1482 (212)	1429 (225)	-165.6		0.78	0.009	Significantly decreased reaction time (improved skill)
Mottram, 2004	To generalize the efficacy of an easy-to-use 'packaged' behavioral intervention for disruptive behaviors from conduct disorder to ABI.	MEASURE	SCALE	ANALYSIS	PARTICIPANT	BASELINE MEAN (RANGE)	INTERVENTION MEAN (RANGE)	FOLLOW-UP MEAN (RANGE)	EFFECT SIZE (d)	P-VALUE	SIGNIFICANT CHANGES
		Disruptions	BASC Student Observation System (BASC-SOS)	Mean score	Participant 1	76 (70-84)	11 (0-23)	14 (10-20)	n/s	n/s
					Participant 2	76 (70-84)	11 (0-23)	14 (10-20)	n/s	n/s
					Participant 3	87 (80-94)	13 (3-33)	11 (10-23)	n/s	n/s
					Comparison D-Y	72 (63-80)	71 (63-83)	66 (63-73)	n/s	n/s
					Comparison D-O	74 (57-83)	71 (63-77)	66 (63-70)	n/s	n/s
					Comparison A-Y	7 (0-13)	3 (0-10)	5 (0-7)	n/s	n/s
					Comparison A-O	5 (0-13)	6 (0-10)	10 (7-10)	n/s	n/s
		Effect size	Effect sizes using the no assumptions technique (ES ≥2.07 are considered large)	Mean score	PARTICIPANT	TEACHER: EXTERNALIZATION; SCHOOL PROBLEMS	PARENT: EXTERNALIZING; ADAPTIVE				SIGNIFICANT CHANGES
					Participant 1	0.80; 0.45	-0.03; 2.09
					Participant 2	1.61; 2.24	0.26; -0.28
					Participant 3	0.03; 6.60	0.16; -1.06
					Comparison D-Y1	0.30; 0.59	n/s
					Comparison D-Y2	0.29; 1.21	n/s
					Comparison D-O	0.38; 0.48	n/s
Suzman, 1997	To examine whether a multi-component cognitive behavioral program consisting of self-instruction training, self-regulation training, metacognition training, attribution training, and reinforcement is also effective in remediating the problem solving deficits of children with ABI	MEASURE	SCALE	ANALYSIS	PARTICIPANT	BASELINE	TREATMENT		EFFECT SIZE (d)	P-VALUE	SIGNIFICANT CHANGES
		Problem solving	Think Quick problem solving task	% Errors committed	Andy	95	56		n/s	n/s
					Basha	100	20		n/s	n/s
					Carla	82	11		n/s	n/s
					Damon	75	18		n/s	n/s
					Edwardo	82	16		n/s	n/s
				Z-scores	Z-SCORE	CHANGE IN SCORE			EFFECT SIZE (d)	P-VALUE	SIGNIFICANT CHANGES
			Rey-Osterrieth Complex Figure Test		-2	+.72 (z-score)			n/s	<0.04	Improvement in problem solving
			Porteus Maze Test		not reported	not reported			n/s	0.34
			Wisconsin Card Sorting Test		not reported	not reported			n/s	0.06	Improvements in problem solving
			Word Fluency Test		-2.02	+ 8.8 words			n/s	<0.04	Improvements in problem solving
		Social validation	Enjoyment	Mean score	SCORE				EFFECT SIZE (d)	P-VALUE	SIGNIFICANT CHANGES
					8.9				n/s	n/s
			Perceived improvement		8.4				n/s	n/s
			Perceived continued use of problem-solving strategies		7.6				n/s	n/s
			Perceived importance of problem-solving skills		9.7				n/s	n/s
			Would recommend		9.3				n/s	n/s
			Overall: Participants		9.2				n/s	n/s
			Overall: Parents		8.8				n/s	n/s
			Overall: Teaching Staff		8.5				n/s	n/s
van't Hooft, 2005	To test the effectiveness of the Amsterdam Memory and Attention Training for Children (Amat-c) in a larger group of children with different aetiologies of brain injury compared to randomized controls	MEASURE	SCALE	ANALYSIS	TREATMENT GROUP (n=18)		CONTROL GROUP (n=20)		EFFECT SIZE (d)	P-VALUE	SIGNIFICANT CHANGES
					Before / After / Effect Size		Before / After / Effect Size
		Sustained attention	Visual reaction time	Total Scores	368 / 354 / -14		400 / 373 / -21		n/s	0.52
			Auditory reaction time		359 / 340 / 12		400 / 350 / 26		n/s	0.38
			Gordon Diagnostic System (GDS) vigilance task	Mean Correct answers	39 / 43 / 3		42 / 43 / 1		n/s	0.01	Improved sustained attention in intervention group
				Mean commission Errors	5 / 3 / -1		3 / 2 / 0.05		n/s	0.06
		Selective attention	Stroop color and Word Test 1	Mean scores	53 / 68 / 11		71 / 73 / 2		n/s	0.02	Improved selective attention in intervention group
			Stroop color and Word Test 2		45 / 53 / 6		45 / 50 / 1		n/s	0.08
			Stroop color and Word Test 3		24/ 33 / 6		27 / 26 / 2		n/s	0.27
			Binary Choice Test: Reaction Time		426 / 359 / -39		429 / 412 / -17.5		n/s	0.53
			Binary Choice Test: # Correct		53 / 57 / 3.5		55 / 56 / 0.0		n/s	0.002	Improved selective attention in intervention group
			Wechsler Intelligence Scale for Children-III (WISC-III) Coding		38 / 41 / 6		43 / 39 / -0.50		n/s	0.002	Improved selective attention in intervention group
			Trail Making Test A		40 / 29 / -8		31 / 32 / 1		n/s	0.002	Improved selective attention in intervention group
			Trail Making Test B		110 / 72 / -32		89 / 88 / -3		n/s	0.006	Improved selective attention in intervention group
		Memory functions	Wechsler Intelligence Scale for Children-III (WISC-III) Digit Span Test	Mean scores	11 / 14 / 3		10 / 11 / 0		n/s	0.0004	Improved memory in intervention group
			15-Word Test		36 / 45 / 5		43 / 46 / 3		n/s	0.39
			15-Word Test (Delayed Recall)		9 / 11 / 3		9 / 10 / 0.50		n/s	0.02	Improved memory in intervention group
			Rey-Osterrieth Complex Figure recall (ROCF)		11 / 18 / 7		19 / 16 / 1.0		n/s	0.003	Improved memory in intervention group
			Rivermead Behavioral Memory Test (RBMT)		52 / 64 / 11		60 / 58 / 0.50		n/s	4e-05	Improved memory in intervention group
van't Hooft 2007	To explore how cognitive training with Amat-c affects specific neuropsychological functions over time (6 months) and how other moderators (age at diagnosis, time elapsed, gender, age at training) influence outcome	MEASURE	SCALE	ANALYSIS	TREATMENT GROUP (n=18)		CONTROL GROUP (n=20)		EFFECT SIZE (d)	P-VALUE	SIGNIFICANT CHANGES
					Pre-training, Post-training, Post 6 Month		Pre-training, Post-training, Post 6 Month
		Sustained attention	Auditory reaction time	Mean score	359 / 340 / 319		400 / 350 / 348		n/s	n/s
			Visual reaction time		368 / 354 / 375		400 / 373 / 370		n/s	n/s
			Gordon Diagnostic System (GDS) vigilance task	Mean score	39 / 43 / 45		42 / 43 / 43		n/s	0.0003	Improved sustained attention in intervention group
				# commission errors	5 / 3 / 1		3 / 2 / 2		n/s	0.04	Improved sustained attention in intervention group
		Selective attention	Binary Choice Test: Reaction Time	Mean score	426 / 359 / 375		429 / 412 / 403		n/s	n/s
			Binary Choice Test: # Correct		53 / 57 / 57		55 / 56 / 57		n/s	0.002	Improved selective attention in intervention group
			Trail Making Test A		40 / 29 / 34		31 / 32 / 36		n/s	n/s
			Trail Making Test B		110 / 72 / 70		89 / 88 / 90		n/s	0.03
			Stroop color and Word Test 1		53 / 68 / 76		71 / 73 / 80		n/s	n/s
			Stroop color and Word Test 2		45 / 53 / 51		45 / 50 / 55		n/s	n/s
			Stroop color and Word Test 3		24 / 32 / 32		27 / 26 / 31		n/s	0.004	Improved memory in intervention group
			Wechsler Intelligence Scale for Children-III (WISC-III) Coding		38 / 41 / 44		43 / 39 / 44		n/s	0.009	Improved memory in intervention group
		Memory functions	Wechsler Intelligence Scale for Children-III (WISC-III) Digit Span Test	Mean score	11.5 / 14 / 13		10 / 11 / 11		n/s	n/s
			15-Word Test		36 / 45 / 48		43 / 46 / 48		n/s	0.005	Improved memory in intervention group
			15-Word Test (Delayed Recall)		9 / 11 / 13		9 / 10 / 10		n/s	0.012	Improved memory in intervention group
			Rey-Osterrieth Complex Figure recall (ROCF)		11 / 18 / 22		19 / 16 / 17		n/s	2e-05	Improved memory in intervention group
			Rivermead Behavioral Memory Test (RBMT)	Total memory score	52 / 64 / 65		60 / 58 / 53		n/s	2e-05	Improved memory in intervention group
Wade, 2006 a	To explore whether the use of in-person FPS would result in: (1) increased parental report of knowledge, improved relationships, and high levels of acceptance of the intervention; and (2) decreased caregiver report of behavioral problems with the child, less parental psychological distress, and lower levels of parent-child conflict	MEASURE	SCALE	ANALYSIS	FPS MEAN Baseline / Follow-up	UC MEANS Baseline / Follow-up	F		EFFECT SIZE (d)	P-VALUE	SIGNIFICANT CHANGES
		Child adjustment	Child Behavior Checklist (CBCL)	Total scores
			Total		57.38, 53.40	51.87, 51.44	1.53		0.05	n/s
			Internalizing		56.81, 51.00	48.47, 50.94	6.54		0.17	<0.05	Improvements in internalizing symptoms in intervention group
			Externalizing		53.50, 51.60	52.06, 50.19	0.01		0	n/s
			Anxious/Depressed		56.06, 52.20	55.31, 55.25	7.26		0.21	<0.05	Decreased anxiety/depressive symptoms in intervention group
			Withdrawn		56.25, 54.13	53.00, 54.75	6.01		0.18	<0.05	Decreased withdrawal in intervention group
			Attention		61.06, 57.20	56.62, 56.31	1.71		0.06	n/s
		Parent psychological distress	Brief Symptom Inventory - Global Severity Index (BSI-GSI)	Total scores	54.38, 53.13	57.50, 55.13	0.22		0.01	n/s
			Depression		51.69, 52.62	57.31, 56.19	0.18		0.01	n/s
			Anxiety		49.00, 50.38	54.50, 53.14	0.26		0.01	n/s
		Parent-child interaction	Conflict Behavior Questionnaire	Mean score
			Parent		3.56, 5.56	4.81, 4.25	0.75		0.02	n/s
			Child		6.38, 3.00	1.87, 1.50	0.74		0.03	n/s
Wade, 2006 b	To examine the efficacy of online FPS therapy in reducing child behavior problems and improving child social competence following pediatric brain injury by comparing an FPS group with an internet resources comparison (IRC) group	MEASURE	SCALE	ANALYSIS	FPS MEAN Baseline / Follow-up	IRC Mean Baseline / Follow-up	F		EFFECT SIZE (d)	P-VALUE	SIGNIFICANT CHANGES
		Assessment of interim functioning	FAD	Used to determine the need for additional individualized sessions following the 8th core session	n/a	n/a	n/a		n/a	n/a
			FBII		n/a	n/a	n/a		n/a	n/a
			Likert Scale regarding global family problem solving, communication, behavior management		n/a	n/a	n/a		n/a	n/a
		Child adjustment	Child Behavior Checklist (CBCL) Total	Total Scores	53.06, 47.78	58.56, 56.06	2.35		0.07	n/s
			Child Behavior Checklist (CBCL) Internalizing		53.56, 47.39	58.72, 56.72	2.83		0.08	n/s
			Child Behavior Checklist (CBCL) Externalizing		52.39, 48.17	56.28, 52.00	0.33		0.01	n/s
			Home and Community Social Behavior Scale (HCSBS) Peer		53.60, 53.55	47.89, 46.50	2.01		0.05	n/s
			Home and Community Social Behavior Scale (HCSBS) Self Management		48.85, 52.35	46.11, 45.50	4.16		0.11	<0.05	Significant group differences on the self-management/compliance subscale of the HCSBS
			Home and Community Social Behavior Scale (HCSBS) Social Competence Total		51.65, 53.15	46.94, 45.50	3		0.08	n/s
Wade, 2008	To explore if the Teen Online Problem Solving Intervention (TOPS) could: (1) reduce behavior problems and improve executive functioning skills following TBI; and (2) reduce parental depression and distress and improve family functioning. They also explored whether the program remained effective without the audio component.	MEASURE	SCALE	ANALYSIS	PRE-INTERVENTION MEAN (SD)	POST-INTERVENTION MEAN (SD)	t		EFFECT SIZE (d)	P-VALUE	SIGNIFICANT CHANGES
		Adolescent adjustment (n=9)	Child Behavior Checklist (CBCL)	Total score
			Total		54.22 (9.78)	50.11 (10.78)	1.1		0.4	0.15
			Internalizing		57.00 (9.68)	50.22 (13.41)	2.11		0.58	0.03	Significantly fewer internalizing symptoms (parent report)
			Externalizing		51.56 (9.98)	49.67 (10.20)	0.56		0.19	0.3
			Behavior Rating Inventory of Executive Function (BRIEF) Global Executive Composite	Total score	61.56 (9.32)	56.78 (10.84)	1.16		0.47	0.14
			CDI Short form	Mean score	1.56 (1.51)	0.67 (0.71)	2.53		0.75	0.02	Significantly lower levels of depression (child report)
		Parent psychological distress (n=12)	Symptom Checklist - 90 Global Severity Index	Mean score	53.00 (12.66)	50.83 (10.51)	0.55		0.19	0.3
			Center for Epidemiologic Studies Depression Scale	Mean score	13.17 (9.11)	6.92 (6.36)	2.51		0.8	0.01	Significant decrease in parent depressive symptoms
		Parent-adolescent interaction (n=12)	Conflict Behavior Questionnaire	Mean score	4.58 (4.40)	2.08 (1.78)	1.97		0.74	0.04	Significant reduction in parent-adolescent conflict (parent report)
			Issues Checklist: Total number of issues	Mean number of issues identified	15.55 (6.44)	10.09 (5.83)	3.04		0.92	0.01	Significant reduction in number of parent-adolescent problem issues (parent report)
			Issues Checklist: Average anger intensity	Mean score	1.52 (0.50)	1.62 (0.52)	-0.67		-0.2	0.26
			Issues Severity Scale: Average severity of the top 3 issues	Mean score	4.52 (1.34)	2.86 (0.90)	2.71		1.45	0.01	Significantly less severe family problems (parent report)
Wade, 2010	To examine the efficacy of TOPS in reducing executive function deficits in comparison to an Internet Resource Control (IRC)	MEASURE	SCALE	ANALYSIS	SEVERE TBI		MODERATE TBI		EFFECT SIZE	P-VALUE	SIGNIFICANT CHANGES
					TOPS (n=7)	IRC (n=7)	TOPS (n=9)	IRC (n= 12)	(partial η2)
		Adolescent self-report	Behavior Rating Inventory of Executive Function (BRIEF)- Self Report
			Behavioral Regulation Index	Total score baseline	58.00 (11.05)	53.43 (10.89)	47.56 (7.99)	52.83 (14.62)	n/s	n/s
				Total score follow-up	51.57 (13.08)	60.14 (16.14)	43.89 (9.47)	44.00 (11.39)
			Metacognitive Index	Total score baseline	55.14 (11.13)	54.14 (10.35)	51.11 (11.58)	52.00 (12.34)	n/s	<0.01	Significant improvement in executive function in intervention group
				Total score follow-up	47.86 (9.79)	64.14 (18.00)	48.44 (12.71)	46.58 (10.07)
			Global Executive Composite	Total score baseline	56.86 (11.77)	54.29 (10.67)	49.44 (10.33)	52.58 (14.08)	0.31	<0.05	Significant improvement in executive function in intervention group
				Total score follow-up	49.43 (11.90)	63.29 (18.31)	45.89 (11.45)	45.92 (11.21)
		Parent report	Behavior Rating Inventory of Executive Function (BRIEF)
			Behavioral Regulation Index	Total score baseline	58.00 (10.57)	61.00 (14.19)	55.78 (10.90)	54.92 (11.35)	n/s	n/s
				Total score follow-up	52.86 (11.30)	59.57 (15.96)	51.78 (7.19)	52.58 (10.13)
			Metacognitive Index	Total score baseline	58.00 (11.72)	65.29 (13.00)	57.22 (11.80)	56.83 (11.44)	0.41	n/s
				Total score follow-up	54.43 (12.12)	61.57 (14.83)	53.67 (9.63)	56.08 (13.13)
			Global Executive Composite	Total score baseline	58.86 (11.88)	64.86 (13.77)	57.11 (11.77)	56.42 (12.06)	n/s	n/s
				Total score follow-up	54.29 (12.55)	62.43 (15.75)	53.00 (8.82)	55.17 (13.00)
Wade, 2011	To examine the efficacy of TOPS in reducing executive function deficits in comparison to an Internet Resource Control (IRC	MEASURE	SCALE	ANALYSIS	LOW INCOME, MEAN (SE)		HIGH INCOME, MEAN (SE)		EFFECT SIZE	P-VALUE	SIGNIFICANT CHANGES
					TOPS (n=8)	IRC (N= 8)	TOPS (n=8)	IRC (n=11)	(partial η2)
		Moderating effects of SES	Child Behavior Checklist (CBCL): externalizing	Total score	49.83 (3.07)	57.92 (3.07)	49.43 (1.95)	48.87 (1.65)	0.21	0.04	Significant improvements in externalizing symptoms (parent report)
			Child Behavior Checklist (CBCL): Internalizing		47.72 (2.82)	54.15 (2.82)	53.72 (2.71)	54.84 (2.30)	n/s	n/s
			Youth Self Report (YSR): externalizing		54.26 (1.86)	51.87 (1.86)	40.58 (2.99)	51.21 (2.39)	0.34	0.04	Significant improvements in externalizing symptoms (youth report)
			Youth Self Report (YSR): Internalizing		56.13 (2.17)	53.50 (2.17)	44.63 (2.99)	50.09 (2.54)	n/s	0.01	Significant improvements in internalizing symptoms (youth report)
		Moderating effects of injury severity		Total score	SEVERE TBI, MEAN (SE)		MODERATE TBI, MEAN (SE)		EFFECT SIZE (d)	P-VALUE	SIGNIFICANT CHANGES
					TOPS (n=7)	IRC (N= 7)	TOPS (n=9)	IRC (n=12)
			Child Behavior Checklist (CBCL): Internalizing		44.56 (2.99)	55.44 (2.99)	52.42 (2.17)	50.60 (1.89)	0.34	0.01	Significant improvements in internalizing symptoms (parent report)
			Youth Self Report (YSR): externalizing		50.85 (2.58)	59.01 (2.58)	45.56 (1.97)	46.49 (1.69)	n/s	n/s
			Youth Self Report (YSR): Internalizing		53.86 (3.82)	54.57 (3.82)	48.48 (2.30)	49.14 (1.98)	n/s	n/s
n/a = not applicable
n/s = not specified
n.s. = not significant
* Difference presented where (+) indicates improved performance and (-) indicates poorer performance
