# Supplementary material for: A Systematic Review of Hospital-to-School Reintegration Interventions for Children and Youth with Acquired Brain Injury
Source: PLoS One. 2015 Apr 29;10(4):e0124679. doi: 10.1371/journal.pone.0124679 (PMC4414587; doi:10.1371/journal.pone.0124679)
Supplement: S6 Table — (XLS) [file pone.0124679.s006.xls]

## Sheet: Sheet1
Table S5. Intervention Components
First Author, Year	Treatment	Delivered by; to	Theory	Setting	Delivery Format*	Approach**	Meetings	Practice / Homework	Phone Contact	Supporter Involvement***	No. of Sessions (Length)	Estimated Total Intervention Time	Duration
Agnihotri, 2014	Participants received intensive theatre skills training, which involved voice work, breathing, movement, physical warm-up, character development, script analysis, writing skills, three-dimensional awareness, group dynamics, story development, mask work, and clowning.	Professional theatre artists, Masters of occupational therapy student; children	Social participation theories	Classroom in hospital	G (in-person)	S	Y	n/s	n/s	n/s	20 (4 h)	80 hours	4 weeks
Beardmore, 1999	Intervention group (Injury Information Group): Participants took part in sessions, during which they created a timeline of events about their accident, highlighting points that were particularly relevant to each child. They also received additional information about the brain and the processes of traumatic brain injury (TBI). Control group (School Study Information Group): Participants took part …	Clinician (type n/s); child	n/s	Home	O (interview, written materials)	I (interviews); S (written materials)	Y	Y (complete material package)	n/s	Parent (I)	2 (n/s)	n/s	1 month
Braga, 2005	Intervention group: Participants took part in an indirect, family-supported (IFS) treatment program, receiving 12-months of SARAH family-based rehabilitation. They chose from more than 200 illustrated activities, created by the implementation team, to produce an individualized manual of illustrated activities for home use, which was frequently updated. Parents observed and systematically assumed …	IFS: Parent; child DCD: Clinician (multiple disciplines); child	Context-sensitive rehabilitation theories	IFS: Home; DCD: clinic	O (in-person)	I	Y	IFS: Y (daily practice); DCD: n/s	n/s	IFS: Parent (D), clinicians (I); DCD: Not specified	IFS: Daily (n/s); DCD: 5 d/w (2 h)	n/s	1 year
Chan, 2011	Participants took part in group sessions twice a week, receiving metacognition training to build problem-solving skills.	Occupational therapist; child	Metacognitive principles	n/s	G (in-person)	S	Y	Y (applyling lessons to home environment)	n/s	Parent (I)	14 (3 h)	42 hours	7 weeks
Feeney, 2003	The intervention involved a reversal design. The baseline condition included researcher observation of participants' classroom performance and behavior. In the intervention condition included a seven-component intervention (daily routines, positive momentum, reducing errors, escape communication, adult communication style, graphic advance organizers, goal-plan-do-review routines). The interventio…	Teachers or instructional assistants; child	n/s	School	O (in-person)	S (design); I (content)	n/s	Y (activities also practiced in home environment)	n/s	n/s	Daily (n/a)	n/a	23-29 Days
Glang, 1997	A Friendship Facilitator led team meetings to introduce the intervention, which targeted social integration. For baseline measures, they made weekly phone contact with parents to gage current social contacts. Facilitators then implemented the four-phase Building Friendships process.	Friendship Facilitators (Special educators); child, family members, peers, teachers	n/s	School	Baseline: O (telephone); Intervention: G (in-person)	I	Y	Y (implementation of the Building Friendships Protocol in the child's social interactions)	Y	Friendship Facilitator (D), parent (D), teachers (D), peers (D)	3-9 (n/s)	n/s	3-4 months
Glang, 2007	Intervention group: Participants received a CD-ROM-based informational resource, called Brain Injury Partners, which was designed to provide advocacy training through communications skills training and peer support for families of children with TBI. Control group: Participants received the CD-ROM-based informational resource, Project B.R.A.I.N., which includes information on family experiences of…	CD-ROM-based resource; parents or caregivers of children with TBI	Family-based intervention principles; expanded theory of reasoned action; social learning theory	Home on computer	O (computer)	S	N	Y (Practice built into the CD-ROM program)	n/s	Parent (D)	1 (1 hour)	1 hour	1 session
Kesler, 2011	Participants took part in a web-based program on 5 days/week. Each session consisted of six tasks relating to working memory (2 tasks), attention (2 tasks), and cognitive flexibility (2 tasks). Exercises would begin at a very low difficulty level, adaptively becoming more challenging based on the participant's performance.	Online computer program; child	Cognitive rehabilitation methods	Home on computer	O (computer)	S	N (weekly contact in unspecified method)	Y (activities built into the program)	n/s	Parent (I)	40 (20 m)	13.3 hours	8 weeks
Mottram, 2004	Intervention group: Participants earned tokens by following predetermined behavioral rules for set periods of time. If they gained enough tokens in a day, they could access a "mystery motivator". The number of daily tokens needed to access the mystery motivator increased with every three consecutive days that the child accessed the mystery motivator. Control groups: There were two age-matched con…	Researcher, counselors in school program, classroom counselors, rehabilitation therapists; child	n/s	Classroom in hospital	O (in-person)	I	n/s	n/s	n/s	Parent (I)	Approximately 50 (1 h)	Approximately 50 hours	10 weeks
Suzman, 1997	A multicomponent cognitive-behavioral treatment program was integrated into the child's classroom schedule. Participants completed a computerized problem-solving task during baseline evaluation and following each training session. They received sequential training sessions on self-instruction, self-regulation, metacognition, and attribution, each of which was introduced after the previous one had…	Researcher; child	Cognitive-behavioral approaches	School	O (in-person)	S (order, progression); I (examples, reinforcers)	n/s	Y (strategies practiced in participant's daily life)	n/s	n/s	22-26 (40 m)	14.7-17.3 hours	8-9 weeks
van't Hooft, 2005	Participants took part in the AMAT-C (Swedish) program, completing daily half-hour exercises of progressing difficulty with a coach (teacher or parent) at school or at home. The participant and coach received weekly feedback at the hospital. Two versions of AMAT-C are available: one for children aged 8-12 years and one for children aged 13+ years.	Teacher or parent; child	Cognitive rehabilitation methods	Home or school	O (in-person)	I	Y	Y (daily exercises)	n/s	Teacher (D) or parent (D)	119 (0.5 h)	59.5 hours	17 weeks
van't Hooft, 2007	Participants took part in the AMAT-C (Swedish) program, completing daily half-hour exercises of progressing difficulty with a coach (teacher or parent) at school or at home. The participant and coach received weekly feedback at the hospital. Two versions of AMAT-C are available: one for children aged 8-12 years and one for children aged 13+ years.	Teacher or parent; child	Cognitive rehabilitation methods	Home or school	O (in-person)	I	Y	Y (daily exercises)	n/s	Teacher (D) or parent (D)	119 (0.5 h)	59.5 hours	17 weeks
Wade, 2006 a	Intervention group: Participating families met with a therapist every other week. They received new didactic information every week on a range of TBI-related topics. They took part in problem-solving activities, entailing a 5-step process (Aim, Brainstorm, Choose, Do It, Evaluate). Control group: The control group received standard medical care for TBI either through outpatient facilities or thei…	Therapist (clinical psychology doctoral student); Parent, child	Family-centered approach	Home or clinic	O (in-person)	S (didactic portion); I (problem-solving portion)	Y	Y (implementing strategies in daily life)	n/s	Parent (D), school-aged siblings (D)	7-11 sessions (75-100 m)	n/s	6 months
Wade, 2006 b	Participating families were encouraged to work through online exercises together and took part in videoconferences with a therapist. The online program entailed 8 core sessions and 6 additional sessions, which included questions for all family members and addressed topics on TBI and family functioning. Once the family had completed a session, their therapist provided feedback on their responses a…	Web program, therapist (clinical psychology graduate student); parent, school-aged siblings, child	Family-centered approach	Home on computer	O (web-based)	S (didactic portion); I (video- conferencing portion)	Y	Y (self-guided materials on website prior to each meeting)	n/s	Parent (D), school-aged siblings (D)	mean = 9.5 video-conference sessions	n/s	n/s
Wade, 2008	Participants accessed the Teen Online Problem Solving (TOPS) website, which was made available with audio accompaniment or without. The website was designed to be used by multiple family members at the same time. It provided 16 sessions targeting executive function and social skills essential for successful adult functioning, with an emphasis on self-monitoring.	Web program, clinical psychologist; parent, child	Family-centered approach	Home on computer	O (web-based)	S (didactic portion); I (problem-solving portion)	Y	Y (self-guided materials on website prior to each meeting)	n/s	Parent (D), school-aged siblings (D)	10-16 sessions, mean = 11.44 (n/s)	n/s	n/s
Wade, 2010	One group of participated accessed the TOPS website, with another group accessed an Internet Resource Comparison (IRC). The TOPS website was designed to be used by multiple family members at the same time. It provided 16 sessions targeting executive function and social skills essential for successful adult functioning, with an emphasis on self-monitoring. The IRC provided links to brain injury re…	Web program, therapist (staff psychologist and doctoral students in clinical psychology); parent, child	Family-centered approach	Home on computer	O (web-based)	S (didactic portion); I (problem-solving portion)	Y	Y (self-guided materials on website prior to each meeting)	n/s	Parent (D), school-aged siblings (D)	10-16 sessions (n/s)	n/s	n/s
Wade, 2011	One group of participated accessed the TOPS website, with another group accessed an Internet Resource Comparison (IRC). The TOPS website was designed to be used by multiple family members at the same time. It provided 16 sessions targeting executive function and social skills essential for successful adult functioning, with an emphasis on self-monitoring. The IRC provided links to brain injury re…	Web program, therapist (type n/s); parent, child	Family-centered approach	Home on computer	O (web-based)	S (didactic portion); I (problem-solving portion)	Y	Y (self-guided materials on website prior to each meeting)	n/s	Parent (D), School-aged siblings (D)	10-16 sessions (n/s)	n/s	n/s
n/a = not applicable, n/s = not specified
*G = group, O = one-on-one
**S = standardized approach, I = individualized approach
***I=indirect, D=direct
